# Supplementary material for: Chemical Variability and Chemotype Concept of Essential Oils from Algerian Wild Plants
Source: Molecules. 2023 May 30;28(11):4439. doi: 10.3390/molecules28114439 (PMC10254628; doi:10.3390/molecules28114439)
Supplement: Supplementary file 1 [file molecules-28-04439-s001.zip]

Archive with 1 entries (1 files):
- molecules-2343353-supplementary.pdf
